# Supplementary material for: CircARVCF Contributes to Cisplatin Resistance in Gastric Cancer by Altering miR-1205 and FGFR1
Source: Front Genet. 2021 Nov 25;12:767590. doi: 10.3389/fgene.2021.767590 (PMC8656457; doi:10.3389/fgene.2021.767590)
Supplement: Supplementary file 1 [file DataSheet1.XLS]

## Sheet: fig 1
a	Normal	GC	b	GES-1	N87	HGC-27	MKN-45	AGS	c	Sensitive	Resistant	d	MKN-45	MKN-45/DDP	AGS	AGSDDP
	2.28666	0.223318		1.05	1.68	1.88	2.62	2.89		1.17557	1.81745		1.12	3	1.05	3.18
	1.72268	2.0895		1.12	1.95	2.1	2.35	2.68		2.17675	6.29332		1.15	2.61	1.18	2.98
	0.450262	2.45892		0.83	1.89	2.31	2.48	2.99		0.346558	5.56234		0.73	2.68	0.77	2.85
	2.24667	2.79227								2.06624	5.29394	e		MKN-45			MKN-45/DDP
	2.07901	3.0817								0.289827	5.18545		0	105	111	84	103	108	89
	1.8755	3.15049								0.535923	4.79748		1	86	76	86	88	92	96
	1.87407	3.19007								0.840627	4.76631		2	62	55	48	75	65	78
	1.60689	3.31926								2.41654	4.04457		3	35	21	41	51	46	41
	1.59506	3.33243								0.421553	3.92966		4	25	12	16	36	44	32
	1.57118	3.3889								0.805003	3.83184	e1	MKN-45	MKN-45/DDP
	1.52846	3.42231								1.11485	3.54459		1.2	6.2
	1.31655	3.49255								0.716326	3.19626		1.8	5.8
	1.25432	3.58022								1.74513	3.02153		2	6.9
	0.198723	3.70298								0.381628	3.01166	f		AGS			AGS/DDP
	1.16764	3.70683								0.923753	2.93798		0	102	106	92	103	105	92
	1.13828	3.72118								0.41215	2.47186		1	65	50	56	81	70	82
	1.07431	3.78648								0.633281	2.37558		2	16	26	28	58	69	51
	1.04436	3.85916									1.3179		3	10	16	26	46	53	41
	0.992296	4.10076									1.21909		4	11	8	15	26	33	38
	0.934241	4.1773									0.820088	f1	AGS	AGS/DDP
	0.9059	4.25927											0.32	2.77
	0.8307	4.28343											0.38	3.12
	0.80894	4.29436											0.45	2.89
	0.803189	4.34644										g		circARVCF			liner ARVCF
	0.744497	4.47543											0	1.05	1.1	0.85	1.08	1.09	0.83
	0.71693	4.61506											4	0.88	0.95	1.12	0.68	0.76	0.58
	0.709874	4.62866											8	0.99	0.87	0.93	0.35	0.46	0.58
	0.706238	4.75243											12	0.88	0.76	0.95	0.3	0.21	0.48
	0.491783	4.89353										h		circARVCF			liner ARVCF
	0.463496	5.13318											0	1.04	1.08	0.88	1.1	1.06	0.84
	0.403148	5.25146											4	0.99	1.02	0.89	0.89	0.752	0.685
	0.360385	5.30703											8	0.88	0.95	1.01	0.52	0.46	0.69
	0.328341	5.55095											12	0.85	0.99	1.02	0.32	0.51	0.29
	0.288526	5.83552										i		Mock			RNase R+
	0.221001	6.03018											circARVCF	1.05	1.1	0.85	0.88	0.96	1.05
	0.187228	6.54332											liner ARVCF	1.06	1.09	0.85	0.33	0.39	0.46
	0.1262	0.654884										j		Mock			RNase R+
													circARVCF	1.06	1.08	0.86	0.89	1.1	1.01
													liner ARVCF	1.02	1.09	0.82	0.39	0.28	0.21

## Sheet: fig 2
a		si-NC			si-circARVCF#1			si-circARVCF#2			si-circARVCF#3
	MKN-45/DDP	1.06	1.08	0.84	0.36	0.38	0.26	0.33	0.36	0.48	0.38	0.46	0.56
	AGS/DDP	1.05	1.06	0.89	0.31	0.38	0.22	0.35	0.48	0.51	0.46	0.48	0.59
b		si-NC			si-circARVCF#1
	0	103	108	89	102	108	90
	1	88	92	96	85	70	95
	2	75	65	78	62	58	50
	3	51	46	41	38	40	28
	4	36	44	32	26	15	20
b1	si-NC	si-circARVCF#1
	6.2	1.52
	5.8	1.32
	6.9	1.65
c		si-NC			si-circARVCF#1
	0	103	105	92	103	108	89
	1	81	70	82	62	55	65
	2	58	69	51	30	22	15
	3	46	53	41	12	18	30
	4	26	33	38	12	15	10
c1	si-NC	si-circARVCF#1
	2.77	0.32
	3.12	0.19
	2.89	0.49
d		si-NC			si-circARVCF#1
	MKN-45/DDP	103	108	89	38.6	42.2	45.3
	AGS/DDP	105	108	87	32.5	35.6	44.3
e		si-NC			si-circARVCF#1
	MKN-45/DDP	103	106	91	45.5	42.8	56.3
	AGS/DDP	101	108	91	38.6	44.2	51.2
f		si-NC			si-circARVCF#1
	MKN-45/DDP	104	108	88	36.6	32.2	46.2
	AGS/DDP	106	106	88	35.5	39.6	41.2
g		si-NC			si-circARVCF#1
	MKN-45/DDP	5.52	4.33	3.89	25.5	23.3	24.2
	AGS/DDP	4.4	4.8	5.6	26.3	25.8	28.6
h		si-NC			si-circARVCF#1
	MRP1	1.05	1.08	0.87	0.33	0.38	0.46
	MDR1	1.06	1.08	0.86	0.29	0.39	0.41
	Bcl-2	1.02	1.09	0.89	0.35	0.26	0.3
	Bax	1.12	1.1	0.78	2.36	2.55	2.41
i		si-NC			si-circARVCF#1
	MRP1	1.04	1.06	0.9	0.36	0.25	0.3
	MDR1	1.05	1.02	0.93	0.31	0.38	0.46
	Bcl-2	1.04	1.03	0.93	0.29	0.2	0.3
	Bax	1.12	1.08	0.8	2.31	2.55	2.47

## Sheet: fig 3
b		miR-NC			miR-1205			in-miR-NC			in-miR-1205
	MKN-45/DDP	1.15	1.12	0.73	2.89	3.21	3.18	1.05	1.06	0.89	0.36	0.3	0.42
	AGS/DDP	1.06	1.18	0.76	2.99	2.89	3.35	1.08	1.06	0.86	0.35	0.29	0.41
c		miR-NC			miR-1205
	circARVCF WT	1.05	1.08	0.87	0.36	0.28	0.46
	circARVCF MUT	1.12	1.1	0.78	1.05	0.95	0.89
d		miR-NC			miR-1205
	circARVCF WT	1.02	1.08	0.9	0.32	0.25	0.46
	circARVCF MUT	1.11	1.05	0.84	0.89	0.96	1.02
e		Input			Anti-AGO2			Anti-IgG
	circARVCF	25.6	23.3	26.8	15.3	13.8	16.2	1.05	2.32	3.6
	miR-1205	21.6	25.5	23.5	13.2	11.8	15.6	1.1	3.5	2.2
f		Input			Anti-AGO2			Anti-IgG
	circARVCF	25.5	23.6	28.6	12.8	15.5	14.2	1.06	3.1	2.62
	miR-1205	20.6	23.5	22.9	11.8	13.6	14.6	1.25	3.3	1.56
g	Normal	GC	h	GES-1	MKN-45	AGS	i	Sensitive	Resistant	j	MKN-45	MKN-45/DDP	AGS	AGS/DDP
	1.67175	1.18482		1.06	0.3	0.28		1.15491	1.08058		1.03	0.42	1.02	0.25
	1.94902	0.958672		1.05	0.42	0.2		0.322741	1.02907		1.09	0.38	1.09	0.33
	1.68693	0.947233		0.89	0.36	0.3		0.329644	0.80835		0.88	0.36	0.89	0.39
	1.62208	0.945446						0.52991	0.790693	k		si-NC			si-circARVCF#1			si-circARVCF#1+in-miR-NC			si-circARVCF#1+in-miR-1205
	1.52267	0.925025						0.510883	0.764208		MKN-45/DDP	1.02	1.08	0.9	2.36	2.2	2.18	2.3	2.05	2.35	1.21	1.33	1.48
	1.33926	0.833799						0.804768	0.608313		AGS/DDP	1.06	1.09	0.85	2.35	2.18	2.26	2.33	2.16	2.44	1.22	1.33	1.46
	1.37431	0.745648						0.882896	0.565696
	1.14742	0.728305						0.900522	0.554416
	1.29196	0.715717						0.992923	0.545057
	1.31692	0.657902						1.03217	0.527567
	1.24913	0.64616						1.0343	0.429256
	1.18477	0.60616						1.10646	0.30057
	1.16218	0.515002						1.30725	0.284646
	1.08668	0.505134						1.38416	0.269374
	1.05475	0.504058						1.46325	0.217438
	1.02816	0.49807						1.61752	0.188005
	1.01628	0.493757						1.6297	0.178535
	0.987037	0.429978							0.150577
	0.986114	0.421664							0.136625
	0.975176	0.405834							0.128621
	0.957074	0.398777
	0.920901	0.387389
	0.905174	0.37838
	0.885968	0.355302
	0.768294	0.338373
	0.745407	0.322089
	0.74165	0.306245
	0.692347	0.297052
	0.691655	0.239599
	0.682716	0.235624
	0.585878	0.233518
	0.566513	0.219792
	0.440227	0.207416
	0.390503	0.187307
	0.225555	0.183589
	1.00217	0.141363
	0.147504	0.114074

## Sheet: fig 4
a		si-NC			si-circARVCF#1			si-circARVCF#1+in-miR-NC			si-circARVCF#1+in-miR-1205
	0	103	108	89	102	108	90	103	111	86	105	109	86
	1	88	92	96	85	70	95	88	72	93	86	88	77
	2	75	65	78	62	58	50	61	55	49	65	77	70
	3	51	46	41	38	40	28	32	38	22	48	42	36
	4	36	44	32	26	15	20	12	18	22	33	40	30
a1	si-NC	si-circARVCF#1	si-circARVCF#1 +in-miR-NC	si-circARVCF#1 +in-miR-1205
	6.2	1.52	1.51	6.12
	5.8	1.32	1.26	5.5
	6.9	1.65	1.48	5.9
b		si-NC			si-circARVCF#1			si-circARVCF#1+in-miR-NC			si-circARVCF#1+in-miR-1205
	0	103	105	92	103	108	89	102	106	92	111	103	86
	1	81	70	82	62	55	65	65.5	48.6	62.1	78.5	83.2	75.6
	2	58	69	51	30	22	15	25.6	12.6	8.6	46.6	51.2	55.9
	3	46	53	41	12	18	30	22.2	10.3	8.2	38.6	44.2	46.9
	4	26	33	38	12	15	10	8.9	4.8	13.2	22.5	26.6	32.2
b1	si-NC	si-circARVCF#1	si-circARVCF#1 +in-miR-NC	si-circARVCF#1 +in-miR-1205
	2.77	0.32	0.33	2.3
	3.12	0.19	0.25	2.8
	2.89	0.49	0.5	2.6
c		si-NC			si-circARVCF#1			si-circARVCF#1+in-miR-NC			si-circARVCF#1+in-miR-1205
	MKN-45/DDP	103	108	89	38.6	42.2	45.3	39.5	45.5	48.6	82.3	89.6	79.6
	AGS/DDP	105	108	87	32.5	35.6	44.3	31.6	38.9	42.5	78.9	81.6	86.9
d		si-NC			si-circARVCF#1			si-circARVCF#1+in-miR-NC			si-circARVCF#1+in-miR-1205
	MKN-45/DDP	103	106	91	45.5	42.8	56.3	46.2	48.9	40.3	81.2	89.6	76.6
	AGS/DDP	101	108	91	38.6	44.2	51.2	39.6	48.8	55.2	78.9	95.6	78.6
e		si-NC			si-circARVCF#1			si-circARVCF#1+in-miR-NC			si-circARVCF#1+in-miR-1205
	MKN-45/DDP	104	108	88	36.6	32.2	46.2	32.6	38.8	45.5	88.6	79.6	81.6
	AGS/DDP	106	106	88	35.5	39.6	41.2	32.2	36.6	40.3	78.9	86.6	83.5
f		si-NC			si-circARVCF#1			si-circARVCF#1+in-miR-NC			si-circARVCF#1+in-miR-1205
	MKN-45/DDP	5.52	4.33	3.89	25.5	23.3	24.2	23.6	24.4	22.8	11.2	8.9	9.6
	AGS/DDP	4.4	4.8	5.6	26.3	25.8	28.6	25.5	26.8	29.6	12.2	11.8	9.5
g		si-NC			si-circARVCF#1			si-circARVCF#1+in-miR-NC			si-circARVCF#1+in-miR-1205
	MRP1	1.05	1.08	0.87	0.33	0.38	0.46	0.32	0.35	0.4	0.89	0.76	0.8
	MDR1	1.06	1.08	0.86	0.29	0.39	0.41	0.32	0.28	0.39	0.88	0.77	0.81
	Bcl-2	1.02	1.09	0.89	0.35	0.26	0.3	0.32	0.38	0.27	0.73	0.82	0.87
	Bax	1.12	1.1	0.78	2.36	2.55	2.41	2.44	2.62	2.33	1.22	1.18	1.39
h		si-NC			si-circARVCF#1			si-circARVCF#1+in-miR-NC			si-circARVCF#1+in-miR-1205
	MRP1	1.04	1.06	0.9	0.36	0.25	0.3	0.28	0.32	0.39	0.89	0.78	0.85
	MDR1	1.05	1.02	0.93	0.31	0.38	0.46	0.32	0.45	0.36	0.81	0.79	0.86
	Bcl-2	1.04	1.03	0.93	0.29	0.2	0.3	0.21	0.26	0.35	0.87	0.89	0.78
	Bax	1.12	1.08	0.8	2.31	2.55	2.47	2.11	2.36	2.48	1.32	1.28	1.46

## Sheet: fig 5
b		miR-NC			miR-1205
	FGFR1 3'UTR WT	1.03	1.06	0.91	0.33	0.26	0.46
	FGFR1 3'UTR MUT	1.12	1.04	0.84	1.02	0.99	0.86
c		miR-NC			miR-1205
	FGFR1 3'UTR WT	1.06	1.08	0.96	0.32	0.45	0.51
	FGFR1 3'UTR MUT	1.02	1.09	0.89	1.03	0.89	0.96
d	Normal	GC	e	Normal	GC
	1.62427	6.2981		1.06	2.59
	2.00415	6.22938		1.1	2.46
	2.21545	6.02183		0.84	2.32
	2.08457	5.99663	f	GES-1	MKN-45	AGS
	2.00296	5.72714		1.06	2.62	2.44
	1.99171	5.49835		1.1	2.18	2.59
	1.84404	5.49567		0.84	2.33	2.93
	1.64151	5.18248	g	Sensitive	Resistant	h	Sensitive	Resistant
	1.44867	5.08537		0.150684	1.34395		1.02	2.81
	1.36537	4.66943		1.11658	1.54749		1.12	2.58
	1.306	4.5127		1.60935	1.5614		0.86	2.31
	1.26798	4.50063		1.10114	1.91802	i	MKN-45	MKN-45/DDP	AGS	AGS/DDP
	1.08827	4.4811		0.742104	2.68443		1.11	2.56	1.15	2.89
	1.07381	4.46366		1.78851	3.05545		1.12	2.15	1.1	2.33
	1.0607	4.45451		0.971942	3.11284		0.77	2.31	0.75	2.62
	0.994863	4.19868		0.109997	3.24559	j		miR-NC			miR-1205			miR-1205+pcDNA			miR-1205+FGFR1
	0.987757	3.60453		0.713914	3.33739		MKN-45/DDP	1.02	1.05	0.93	0.31	0.28	0.46	0.35	0.44	0.31	0.78	0.86	0.81
	0.972643	3.5026		0.432139	3.41274		AGS/DDP	1.04	1.09	0.87	0.374	0.31	0.44	0.32	0.39	0.46	0.88	0.74	0.82
	0.930422	3.47789		0.571755	3.52366	k		si-NC			si-circARVCF			si-circARVCF+in-miR-NC			si-circARVCF+in-miR-1205
	0.77877	3.44919		2.28606	3.55749		MKN-45/DDP	1.04	1.06	0.9	0.35	0.3	0.42	0.31	0.37	0.41	0.88	0.76	0.79
	0.740149	3.44604		0.76538	3.68331		AGS/DDP	1.11	1.02	0.87	0.32	0.39	0.4	0.3	0.29	0.38	0.74	0.81	0.86
	0.696688	3.33577		1.12037	4.27171
	1.66226	3.26892		1.69329	4.79885
	0.617605	3.09826		0.143973	4.97438
	0.586521	3.09534		1.71216	5.14084
	0.566965	2.82428			5.24887
	0.566283	2.66463			5.71008
	0.500985	2.66301			6.44649
	0.431772	2.46474
	0.394055	2.28
	0.370509	2.27125
	0.350546	2.18359
	0.303724	1.63299
	0.262208	1.61346
	0.139367	1.44116
	0.126138	0.996813
	0.226594	0.837009

## Sheet: fig 6
a		miR-NC			miR-1205			miR-1205+pcDNA			miR-1205+FGFR1
	0	111	102	87	103	108	89	112	106	82	103	106	91
	1	87	90	93	83	73	92	86	74	95	87	88	73
	2	72	68	76	60	53	48	58	49	53	71	66	62
	3	45	49	52	33	29	44	38	31	23	40	46	38
	4	37	32	40	23	18	12	8	15	20	34	36	28
a1	miR-NC	miR-1205	miR-1205+pcDNA	miR-1205+FGFR1
	6.3	1.08	1.18	5
	5.9	1.23	1.1	4.6
	7	0.89	0.88	5.5
b		miR-NC			miR-1205			miR-1205+pcDNA			miR-1205+FGFR1
	0	101	108	91	102	109	89	103	108	89	108	105	87
	1	83	72	80	65	53	67	62.8	48.9	55.9	81.5	76.6	85.5
	2	56.9	66.8	53.6	32.2	24.5	12.6	29.6	16.2	15.6	48.8	52.2	52.5
	3	41.2	46.6	37.9	12.2	16.6	25.3	10.3	15.5	20.6	33.3	25.5	45.5
	4	25.5	31.2	38	8.9	9.6	15.3	7.7	6.9	12.6	25.5	25.8	32.2
b1	miR-NC	miR-1205	miR-1205+pcDNA	miR-1205+FGFR1
	2.6	0.26	0.39	1.88
	2.8	0.48	0.28	2.3
	3.2	0.2	0.31	2.1
c		miR-NC			miR-1205			miR-1205+pcDNA			miR-1205+FGFR1
	MKN-45/DDP	102	109	89	35.5	45.5	48.6	35.9	42.5	51.2	78.9	86.6	89.5
	AGS/DDP	105	109	86	32.8	42.8	51.8	33.8	45.5	38.6	81.6	76.6	86.9
d		miR-NC			miR-1205			miR-1205+pcDNA			miR-1205+FGFR1
	MKN-45/DDP	104	109	87	45.8	46.8	53.6	41.5	45.8	51.2	78.9	82.9	88.9
	AGS/DDP	103	108	89	35.6	38.9	45.9	36.2	37.9	43.3	81.9	88.2	76.6
e		miR-NC			miR-1205			miR-1205+pcDNA			miR-1205+FGFR1
	MKN-45/DDP	105	108	87	35.5	38.9	42.2	31.5	36.6	40.3	84.3	78.9	86.2
	AGS/DDP	106	90	104	31.2	38.6	36.2	42.2	39.6	32.5	81.6	78.9	86.9
f		miR-NC			miR-1205			miR-1205+pcDNA			miR-1205+FGFR1
	MKN-45/DDP	5.12	4.66	4.89	20.3	21.3	23.3	18.6	21.1	20.6	8.9	9.6	10.8
	AGS/DDP	3.89	4.86	5.65	21.6	19.5	20.6	22.3	21.2	19.6	11.6	10.8	9.5
g		miR-NC			miR-1205			miR-1205+pcDNA			miR-1205+FGFR1
	MRP1	1.06	1.08	0.86	0.31	0.38	0.42	0.31	0.39	0.45	0.81	0.79	0.86
	MDR1	1.07	1.09	0.85	0.28	0.32	0.39	0.31	0.29	0.43	0.88	0.73	0.76
	Bcl-2	1.06	1.07	0.87	0.31	0.32	0.4	0.21	0.29	0.36	0.81	0.76	0.88
	Bax	1.1	1.06	0.84	2.16	2.23	2.31	2.18	2.2	2.33	1.19	1.28	1.36
h		miR-NC			miR-1205			miR-1205+pcDNA			miR-1205+FGFR1
	MRP1	1.1	1.05	0.85	0.36	0.42	0.51	0.31	0.29	0.46	0.81	0.86	0.76
	MDR1	1.06	1.06	0.88	0.31	0.35	0.42	0.36	0.28	0.46	0.82	0.81	0.89
	Bcl-2	1.05	1.08	0.87	0.35	0.3	0.39	0.31	0.39	0.42	0.81	0.79	0.86
	Bax	1.1	1.06	0.84	2.32	1.95	2.2	2.31	2.2	2.08	1.26	1.18	1.31

## Sheet: fig 7
a		sh-NC+PBS						sh-circARVCF+PBS						sh-NC+DDP						sh-circARVCF+DDP
	7	155	122	89	103	146	105	102	115	136	155	88	80	132	115	108	89	144	122	103	106	88	133	148	88
	14	455	555	338	488	565	388	262	258	333	386	441	255	255	263	234	423	332	402	125	215	139	155	188	102
	21	886	798	806	955	703	777	422	555	488	625	403	422	455	532	401	495	599	388	221	256	333	351	288	202
	28	1032	1152	1263	899	956	1055	565	712	599	625	625	621	558	449	559	621	655	666	321	262	338	441	305	400
b	sh-NC+PBS	sh-circARVCF+PBS	sh-NC+DDP	sh-circARVCF+DDP
	1062	555	578	331
	1263	702	439	282
	1122	599	549	308
	879	645	601	421
	976	625	675	325
	1055	621	666	400
c	sh-NC+PBS	sh-circARVCF+PBS	sh-NC+DDP	sh-circARVCF+DDP
	1.05	0.45	1.02	0.5
	1.1	0.2	1.08	0.39
	0.85	0.25	1.15	0.44
	1.02	0.31	0.85	0.36
	0.98	0.35	0.9	0.28
	1	0.3	1	0.45
d	sh-NC+PBS	sh-circARVCF+PBS	sh-NC+DDP	sh-circARVCF+DDP
	1.11	2.79	1.05	2.29
	1.1	2.69	1.1	3.2
	0.79	2.18	0.85	2.89
	1.08	2.55	1.2	2.55
	0.92	2.31	0.8	2.36
	1	2.5	1	2.41
e	sh-NC+PBS	sh-circARVCF+PBS	sh-NC+DDP	sh-circARVCF+DDP
	1.04	0.49	1.02	0.5
	1.06	0.46	1.11	0.46
	0.9	0.36	0.87	0.39
	1.15	0.28	1.16	0.33
	0.85	0.31	0.84	0.25
	1	0.33	1	0.38
